# Supplementary material for: Reactions of an Anionic Gallylene with Azobenzene or Azide Compounds Through C(sp2)–H and C(sp3)–H Activation
Source: Molecules. 2024 Oct 24;29(21):5021. doi: 10.3390/molecules29215021 (PMC11547653; doi:10.3390/molecules29215021)
Supplement: Supplementary file 1 [file molecules-29-05021-s001.zip]

Archive with 1 entries (1 files):
- molecules-3252656-supplementary.pdf
